# Supplementary material for: Korean Medicine Clinical Practice Guideline Update for Temporomandibular Disorders: An Evidence-Based Approach
Source: Healthcare (Basel). 2023 Aug 21;11(16):2364. doi: 10.3390/healthcare11162364 (PMC10454242; doi:10.3390/healthcare11162364)
Supplement: Supplementary file 1 [file healthcare-11-02364-s001.zip]

Archive with 3 entries (2 files):
- healthcare-2547795-supplementary/
- healthcare-2547795-supplementary/Supplementary Materials S1.docx
- healthcare-2547795-supplementary/Supplementary Materials S2.pdf
